# Supplementary material for: Potential impacts from simulated vessel noise and sonar on commercially important invertebrates
Source: PeerJ. 2022 Jan 26;10:e12841. doi: 10.7717/peerj.12841 (PMC8800386; doi:10.7717/peerj.12841)
Supplement: Supplemental Information 4 — Total shelter use time is provided, by individual animal, along with the total length of the video file, species, and treatment. [file peerj-10-12841-s004.xlsx]

## Sheet: Crustacean Sound Shelter Time
Species	Treatment sound	Sound/NoSound Treatments	Total Shelter Time (s)	Total Video Time (s)	Shelter time fraction
Homarus americanus	Midfreq	Sound	2581.75	3152.13	0.819049
Homarus americanus	Midfreq	Sound	2671.81	3152.13	0.84762
Homarus americanus	Midfreq	Sound	570.387	3152.13	0.180953
Homarus americanus	Midfreq	Sound	1260.86	3152.13	0.400001
Homarus americanus	Merchant Vessel	Sound	3062.07	3122.11	0.980769
Homarus americanus	Merchant Vessel	Sound	2191.49	3122.11	0.701924
Homarus americanus	Midfreq	Sound	1471	3182.15	0.462265
Homarus americanus	Midfreq	Sound	0	3182.15	0
Homarus americanus	Midfreq	Sound	30.0204	3152.13	0.00952384
Homarus americanus	Midfreq	Sound	300.203	3152.13	0.0952382
Homarus americanus	Merchant Vessel	Sound	930.631	3212.17	0.28972
Homarus americanus	Merchant Vessel	Sound	60.0407	3212.17	0.0186916
Homarus americanus	Merchant Vessel	Sound	2972.01	3212.17	0.925235
Homarus americanus	Merchant Vessel	Sound	90.0612	3212.17	0.0280375
Homarus americanus	Midfreq	Sound	1921.3	3152.13	0.609525
Homarus americanus	Merchant Vessel	Sound	1501.02	3182.15	0.471699
Homarus americanus	Merchant Vessel	Sound	2221.51	3182.15	0.698115
Homarus americanus	Merchant Vessel	Sound	1471	3212.17	0.457945
Homarus americanus	Merchant Vessel	Sound	2341.58	3212.17	0.728972
Homarus americanus	Merchant Vessel	Sound	0	3212.17	0
Homarus americanus	Merchant Vessel	Sound	0	3212.17	0
Homarus americanus	Control	Control	3002.03	3242.19	0.925928
Homarus americanus	Control	Control	2221.51	3242.19	0.685187
Homarus americanus	Control	Control	0	3212.17	0
Homarus americanus	Control	Control	2911.97	3212.17	0.906544
Homarus americanus	Control	Control	2191.49	2611.76	0.839082
Homarus americanus	Control	Control	90.0611	2611.76	0.0344828
Homarus americanus	Control	Control	60.0408	3152.13	0.0190477
Homarus americanus	Control	Control	300.203	3152.13	0.095238
Homarus americanus	Control	Control	900.611	3122.11	0.288462
Homarus americanus	Control	Control	0	3122.11	0
Homarus americanus	Control	Control	1260.86	2551.72	0.494119
Homarus americanus	Control	Control	540.366	2551.72	0.211765
Callinectes sapidus	Merchant Vessel	Sound	0	3152.13	0
Callinectes sapidus	Merchant Vessel	Sound	0	3152.13	0
Callinectes sapidus	Midfreq	Sound	1020.69	3152.13	0.32381
Callinectes sapidus	Midfreq	Sound	3122.11	3152.13	0.990476
Callinectes sapidus	Merchant Vessel	Sound	30.0204	3152.13	0.00952384
Callinectes sapidus	Merchant Vessel	Sound	3122.11	3152.13	0.990476
Callinectes sapidus	Merchant Vessel	Sound	690.469	3152.13	0.219048
Callinectes sapidus	Merchant Vessel	Sound	1260.86	3152.13	0.400001
Callinectes sapidus	Merchant Vessel	Sound	1320.9	3152.13	0.419048
Callinectes sapidus	Merchant Vessel	Sound	0	3152.13	0
Callinectes sapidus	Midfreq	Sound	1350.92	3152.13	0.428572
Callinectes sapidus	Midfreq	Sound	0	3152.13	0
Callinectes sapidus	Merchant Vessel	Sound	0	3152.13	0
Callinectes sapidus	Merchant Vessel	Sound	0	3152.13	0
Callinectes sapidus	Merchant Vessel	Sound	0	3152.13	0
Callinectes sapidus	Merchant Vessel	Sound	0	3152.13	0
Callinectes sapidus	Midfreq	Sound	150.101	3182.15	0.0471698
Callinectes sapidus	Midfreq	Sound	510.346	3182.15	0.160378
Callinectes sapidus	Midfreq	Sound	390.265	3212.17	0.121496
Callinectes sapidus	Midfreq	Sound	2731.85	3212.17	0.850469
Callinectes sapidus	Midfreq	Sound	0	3212.17	0
Callinectes sapidus	Midfreq	Sound	120.081	3212.17	0.0373831
Callinectes sapidus	Midfreq	Sound	0	3212.17	0
Callinectes sapidus	Midfreq	Sound	0	3212.17	0
Callinectes sapidus	Control	Control	1230.83	3152.13	0.390477
Callinectes sapidus	Control	Control	0	3152.13	0
Callinectes sapidus	Control	Control	0	3152.13	0
Callinectes sapidus	Control	Control	0	3152.13	0
Callinectes sapidus	Control	Control	2521.71	3152.13	0.800001
Callinectes sapidus	Control	Control	1170.79	3152.13	0.371429
Callinectes sapidus	Control	Control	630.427	3122.11	0.201923
Callinectes sapidus	Control	Control	2281.54	3122.11	0.73077
Callinectes sapidus	Control	Control	960.651	3182.15	0.301887
Callinectes sapidus	Control	Control	450.305	3182.15	0.14151
Callinectes sapidus	Control	Control	0	3152.13	0
Callinectes sapidus	Control	Control	2251.53	3152.13	0.714287
