# Supplementary material for: Potential impacts from simulated vessel noise and sonar on commercially important invertebrates
Source: PeerJ. 2022 Jan 26;10:e12841. doi: 10.7717/peerj.12841 (PMC8800386; doi:10.7717/peerj.12841)
Supplement: Supplemental Information 5 — Total movement time is provided, by individual animal, and by treatment for Callinectes sapidus. [file peerj-10-12841-s005.xlsx]

## Sheet: Csapidus
Merch Callinectes sapidus Treatment	Merch Callinectes Movement per time (Velocity) cm/min CALCULATED
Control	25.5085
Control	1.63835
Control	3.15078
Control	0.765616
Control	9.05537
Control	21.5738
Control	24.1118
Control	8.09863
Control	28.4498
Control	4.40392
Control	7.42399
Control	8.11336
MerchVessel	1.57472
MerchVessel	0.7597
MerchVessel	2.87522
MerchVessel	1.91176
MerchVessel	4.8209
MerchVessel	6.49912
MerchVessel	0.750447
MerchVessel	6.16014
MerchVessel	4.95619
MerchVessel	20.0729
MerchVessel	1.422
MidFreq	18.4665
MidFreq	3.60695
MidFreq	26.6732
MidFreq	4.9469
MidFreq	0.811799
MidFreq	6.57838
MidFreq	1.89501
MidFreq	1.50105
MidFreq	20.9126
MidFreq	12.1571
MidFreq	10.049
MidFreq	4.46838
