# Supplementary material for: Potential impacts from simulated vessel noise and sonar on commercially important invertebrates
Source: PeerJ. 2022 Jan 26;10:e12841. doi: 10.7717/peerj.12841 (PMC8800386; doi:10.7717/peerj.12841)
Supplement: Supplemental Information 6 — Total movement time is provided, by individual animal, and by treatment for Homarus americanus. [file peerj-10-12841-s006.xlsx]

## Sheet: Hamericanus
Merch Homarus americanus Treatment	Merch Homarus Movement per time (Velocity) cm/min CALCULATED
Control	9.75325
Control	27.4448
Control	6.64265
Control	8.15027
Control	9.65471
Control	25.4301
Control	47.1557
Control	48.5159
Control	25.3038
Control	8.57261
Control	26.4228
Control	35.3961
MerchVessel	31.1185
MerchVessel	26.9211
MerchVessel	23.9183
MerchVessel	6.34172
MerchVessel	4.27348
MerchVessel	18.79
MerchVessel	17.9552
MerchVessel	8.49853
MerchVessel	7.16765
MerchVessel	30.0801
MerchVessel	18.1194
MidFreq	9.12653
MidFreq	11.6815
MidFreq	39.9132
MidFreq	6.48083
MidFreq	22.9584
MidFreq	13.6656
MidFreq	31.0967
MidFreq	32.9255
MidFreq	21.365
MidFreq	31.6683
MidFreq	22.6875
MidFreq	20.179
